# Supplementary material for: Evaluation of Hypoglycemic Polyphenolic Compounds in Blueberry Extract: Functional Effects and Mechanisms
Source: Antioxidants (Basel). 2024 Dec 6;13(12):1490. doi: 10.3390/antiox13121490 (PMC11672983; doi:10.3390/antiox13121490)
Supplement: Supplementary file 1 [file antioxidants-13-01490-s001.zip]

Archive with 1 entries (1 files):
- antioxidants-3313937-supplementary.pdf
